# Supplementary material for: Genome-Wide Assessment of Runs of Homozygosity by Whole-Genome Sequencing in Diverse Horse Breeds Worldwide
Source: Genes (Basel). 2023 Jun 1;14(6):1211. doi: 10.3390/genes14061211 (PMC10298080; doi:10.3390/genes14061211)
Supplement: Supplementary file 1 [file genes-14-01211-s001.zip]

Archive with 1 entries (1 files):
- genes-2392487-supplementary.pdf
